# Supplementary material for: Transcriptome dynamics in Artemisia annua provides new insights into cold adaptation and de-adaptation
Source: Front Plant Sci. 2024 Aug 29;15:1412416. doi: 10.3389/fpls.2024.1412416 (PMC11390472; doi:10.3389/fpls.2024.1412416)
Supplement: Supplementary file 1 [file DataSheet1.zip]

Archive with 10 entries (9 files):
- Supplementary Table/
- Supplementary Table/Supplementary Table 1.pdf
- Supplementary Table/Supplementary Table 2.pdf
- Supplementary Table/Supplementary Table 3.pdf
- Supplementary Table/Supplementary Table 4.pdf
- Supplementary Table/Supplementary Table 5.pdf
- Supplementary Table/Supplementary Table 6.pdf
- Supplementary Table/Supplementary Table 7.pdf
- Supplementary Table/Supplementary Table 8.pdf
- Supplementary Table/Supplementary Table 9.pdf
